# Supplementary material for: Immune-Related Endocrine Dysfunctions in Combined Modalities of Treatment: Real-World Data
Source: Cancers (Basel). 2021 Jul 28;13(15):3797. doi: 10.3390/cancers13153797 (PMC8345182; doi:10.3390/cancers13153797)
Supplement: Supplementary file 1 [file cancers-13-03797-s001.zip]

Archive with 1 entries (1 files):
- cancers-1259884-supplementary.pdf
